# Supplementary material for: Green Synthesized sAuNPs as a Potential Delivery Platform for Cytotoxic Alkaloids
Source: Materials (Basel). 2023 Feb 3;16(3):1319. doi: 10.3390/ma16031319 (PMC9920385; doi:10.3390/ma16031319)
Supplement: Supplementary file 1 [file materials-16-01319-s001.zip]

Archive with 1 entries (1 files):
- materials-2113353-supplementary.pdf
